# Supplementary material for: Multi-dimension metabolic prognostic model for gastric cancer
Source: Front Endocrinol (Lausanne). 2023 Dec 8;14:1228136. doi: 10.3389/fendo.2023.1228136 (PMC10748418; doi:10.3389/fendo.2023.1228136)
Supplement: Supplementary file 2 [file Table_1.xlsx]

## Sheet: Sheet1
ID	GRADE	SEX	stage	AGE
TCGA-3M-AB46	2	1	1	70
TCGA-3M-AB47	3	1	3	51
TCGA-B7-5816	3	0	2	51
TCGA-B7-5818	3	1	1	62
TCGA-B7-A5TI	3	1	3	52
TCGA-B7-A5TJ	1	1	2	74
TCGA-B7-A5TK	3	1	3	51
TCGA-B7-A5TN	2	1	2	60
TCGA-BR-4187	3	1		56
TCGA-BR-4257	2	0		79
TCGA-BR-4280	2	0	3	78
TCGA-BR-6452	3	0	2	78
TCGA-BR-6453	3	1	2	54
TCGA-BR-6455	3	1	2	59
TCGA-BR-6456	2	0	2	74
TCGA-BR-6457	3	1	2	69
TCGA-BR-6458	3	0	2	57
TCGA-BR-6563	3	1	2	60
TCGA-BR-6564	3	0	3	46
TCGA-BR-6565	2	1	2	67
TCGA-BR-6566	3	0	2	64
TCGA-BR-6705	3	0	3	68
TCGA-BR-6706	3	1	3	63
TCGA-BR-6707	3	1	2	75
TCGA-BR-6709	3	0	3	57
TCGA-BR-6801	2	1	2	70
TCGA-BR-6802	3	1	3	65
TCGA-BR-6803	3	0	2	54
TCGA-BR-6852	3	0	2	64
TCGA-BR-7196	3	1	4	64
TCGA-BR-7197		1	2	69
TCGA-BR-7703	2	1	1	81
TCGA-BR-7704	3	0	2	69
TCGA-BR-7707	3	0	1	69
TCGA-BR-7715	2	1	2	65
TCGA-BR-7716	2	0	2	62
TCGA-BR-7717	2	1	4	63
TCGA-BR-7722	3	1	2	62
TCGA-BR-7723	3	1	3	59
TCGA-BR-7851	3	1	2	74
TCGA-BR-7901	2	1	2	74
TCGA-BR-7957		0	4	50
TCGA-BR-7958	3	1	3	60
TCGA-BR-7959	3	1	3	59
TCGA-BR-8058	3	0	3	53
TCGA-BR-8059	3	1	3	72
TCGA-BR-8060	3	0	2	75
TCGA-BR-8077	2	0	3	58
TCGA-BR-8078	3	0	2	70
TCGA-BR-8080	3	0	3	72
TCGA-BR-8081	2	0	2	71
TCGA-BR-8284	3	0	3	72
TCGA-BR-8286	3	1	2	49
TCGA-BR-8289	3	1	4	57
TCGA-BR-8291		1	2	61
TCGA-BR-8295	3	0	2	60
TCGA-BR-8296	3	0	3	58
TCGA-BR-8297		1	3	58
TCGA-BR-8361	3	0	3	71
TCGA-BR-8362	3	1	3	65
TCGA-BR-8363	3	0	1	73
TCGA-BR-8364	3	0	3	42
TCGA-BR-8365	3	0	2	70
TCGA-BR-8366	3	0	2	80
TCGA-BR-8367	3	1	3	55
TCGA-BR-8368	3	0	1	84
TCGA-BR-8369	3	0	3	76
TCGA-BR-8371	3	1	3	62
TCGA-BR-8372	3	1	3	63
TCGA-BR-8373	2	0	3	65
TCGA-BR-8380	3	1	3	55
TCGA-BR-8381	3	1	2	51
TCGA-BR-8382	3	0	3	67
TCGA-BR-8384	3	1	3	69
TCGA-BR-8483	2	1	3	59
TCGA-BR-8484	2	1	3	61
TCGA-BR-8485	3	0	3	68
TCGA-BR-8486	2	0	1	90
TCGA-BR-8487	3	0	2	64
TCGA-BR-8588	3	0	2	55
TCGA-BR-8589	3	1	3	56
TCGA-BR-8590	3	1	3	62
TCGA-BR-8591	3	1	3	79
TCGA-BR-8592	3	0	3	63
TCGA-BR-8676	3	1	3	59
TCGA-BR-8677	3	0	3	74
TCGA-BR-8678	2	1	1	76
TCGA-BR-8680	2	1	4	45
TCGA-BR-8682	3	1	2	52
TCGA-BR-8683	3	1	3	75
TCGA-BR-8686	3	1	3	69
TCGA-BR-8687	3	0	3	67
TCGA-BR-8690	2	0	3	54
TCGA-BR-A44T	3	0	2	53
TCGA-BR-A44U	3	1	3	70
TCGA-BR-A452	3	1	3	57
TCGA-BR-A453	3	1	4	51
TCGA-BR-A4CS	3	1	3	77
TCGA-BR-A4IU	3	0	3	34
TCGA-BR-A4IV	3	1	3	47
TCGA-BR-A4IY	3	1	2	58
TCGA-BR-A4IZ	3	0	3	45
TCGA-BR-A4J1	3	1	3	63
TCGA-BR-A4J2	3	1	2	70
TCGA-BR-A4J4	3	1	3	39
TCGA-BR-A4J5	3	1	3	56
TCGA-BR-A4J6	2	0	2	69
TCGA-BR-A4J7	3	1	2	49
TCGA-BR-A4J8	3	0	3	71
TCGA-BR-A4J9	3	1	2	55
TCGA-BR-A4PD	3	0	2	72
TCGA-BR-A4PE	2	0	1	68
TCGA-BR-A4PF	3	1	3	72
TCGA-BR-A4QI	3	0	2	70
TCGA-BR-A4QL	2	0	3	75
TCGA-BR-A4QM	3	1	3	65
TCGA-CD-5798	2	1	2	82
TCGA-CD-5799	3	1	2	45
TCGA-CD-5800	1	0	2	51
TCGA-CD-5801	3	1	3	69
TCGA-CD-5803	3	0	2	78
TCGA-CD-5804	2	1		90
TCGA-CD-5813	3	1	2	60
TCGA-CD-8524	3	0	2	61
TCGA-CD-8525	3	0	3	82
TCGA-CD-8526	3	0	3	73
TCGA-CD-8527	2	0	2	72
TCGA-CD-8528	3	0	3	43
TCGA-CD-8529	2	1	4	65
TCGA-CD-8530	3	1	2	51
TCGA-CD-8531	3	0	3	66
TCGA-CD-8532	2	1	2	52
TCGA-CD-8533	3	1	2	48
TCGA-CD-8534	3	1	2	41
TCGA-CD-8535	3	1	3	59
TCGA-CD-8536	3	1	2	74
TCGA-CD-A486	2	1	2	68
TCGA-CD-A487	3	1	2	51
TCGA-CD-A489	3	1	2	58
TCGA-CD-A48A	2	1	2	57
TCGA-CD-A48C	3	0	2	79
TCGA-CD-A4MG	3	1	2	76
TCGA-CD-A4MH	2	0	2	86
TCGA-CD-A4MI	1	1	3	62
TCGA-CD-A4MJ	2	1	1	60
TCGA-CG-4437	2	1	2	83
TCGA-CG-4441	2	1	3	83
TCGA-CG-5717	3	1	2	58
TCGA-CG-5718	2	0	2	78
TCGA-CG-5719	1	0	4	54
TCGA-CG-5720	3	1	1	71
TCGA-CG-5721	3	1	4	58
TCGA-CG-5722	3	0	4	67
TCGA-CG-5723	3	1	2	83
TCGA-CG-5724	3	1	4	59
TCGA-CG-5725	3	1	1	72
TCGA-CG-5726	2	1	1	73
TCGA-CG-5732	2	1	4	66
TCGA-CG-5734	3	1	3	68
TCGA-D7-5577	2	0	3	53
TCGA-D7-5578	3	1	3	80
TCGA-D7-6518	3	1	3	75
TCGA-D7-6519	3	0		64
TCGA-D7-6520	3	1	3	53
TCGA-D7-6521	3	1		65
TCGA-D7-6522	3	1	1	58
TCGA-D7-6524	3	1	2	53
TCGA-D7-6525	3	1	3	58
TCGA-D7-6526	2	0	3	67
TCGA-D7-6527	2	1	2	62
TCGA-D7-6528	2	0	1	70
TCGA-D7-6815	2	0	2	70
TCGA-D7-6817	3	1	3	63
TCGA-D7-6818	3	1	3	53
TCGA-D7-6820	2	1	2	64
TCGA-D7-6822	2	1	1	77
TCGA-D7-8570	3	1	3	44
TCGA-D7-8572	2	1	2	57
TCGA-D7-8573	3	1	2	57
TCGA-D7-8574	3	1	3	72
TCGA-D7-8575	3	1	3	75
TCGA-D7-8576	3	0	3	54
TCGA-D7-8578	2	1	1	72
TCGA-D7-8579	2	0	2	66
TCGA-D7-A4YT	2	1	3	56
TCGA-D7-A4YU	3	1	3	73
TCGA-D7-A4YV	3	0	2	69
TCGA-D7-A4YX	3	1	2	63
TCGA-D7-A4YY	3	1	3	61
TCGA-D7-A4Z0	3	0	2	60
TCGA-D7-A6EV	3	0	2	71
TCGA-D7-A6EX	3	0	3	72
TCGA-D7-A6EY	3	0	3	72
TCGA-D7-A6EZ	3	1	3	66
TCGA-D7-A6F0	3	0	1	79
TCGA-D7-A6F2	3	1	1	62
TCGA-D7-A747	3	1	2	57
TCGA-D7-A748	3	0	4	41
TCGA-D7-A74A	2	0	3	61
TCGA-EQ-8122	3	0	2	71
TCGA-EQ-A4SO	2	1	3	70
TCGA-F1-6177	2	1	1	90
TCGA-F1-6874	3	1	1	79
TCGA-F1-6875	2	1	1	79
TCGA-F1-A448	3	1	3	70
TCGA-F1-A72C	2	1	2	68
TCGA-FP-7735	2	1	1	77
TCGA-FP-7829	2	1	2	69
TCGA-FP-7916	3	1	3	77
TCGA-FP-7998	3	1	3	77
TCGA-FP-8099	2	1	2	79
TCGA-FP-8209	3	1	1	49
TCGA-FP-8210	3	1	3	48
TCGA-FP-8211	2	1	2	62
TCGA-FP-8631	2	1	3	68
TCGA-FP-A4BE	3	1	2	55
TCGA-FP-A4BF	3	1	3	68
TCGA-FP-A8CX	3	1	3	60
TCGA-FP-A9TM	2	1		77
TCGA-HF-7132	2	1	2
TCGA-HF-7133	2	0	4
TCGA-HF-7134	2	1	1
TCGA-HF-7136	2	1	3
TCGA-HF-A5NB	3	0	3	75
TCGA-HJ-7597	3	0	1	71
TCGA-HU-8238	2	1		56
TCGA-HU-8243	2	1	3	66
TCGA-HU-8244	1	0	1	77
TCGA-HU-8249	2	1	3	76
TCGA-HU-8602	3	0	2	58
TCGA-HU-8604	2	0	2	82
TCGA-HU-8608	3	1	3	70
TCGA-HU-8610	2	1	1	75
TCGA-HU-A4G2	3	1	2	45
TCGA-HU-A4G3	2	1	2	54
TCGA-HU-A4G6	3	1	1	74
TCGA-HU-A4G8	3	0	2	71
TCGA-HU-A4G9	2	0	1	67
TCGA-HU-A4GC	3	1	3	74
TCGA-HU-A4GD	3	1	2	56
TCGA-HU-A4GF	2	1	2	69
TCGA-HU-A4GH	2	1	1	75
TCGA-HU-A4GJ	3	0	3	60
TCGA-HU-A4GN	2	1	2	61
TCGA-HU-A4GP	2	0	2	62
TCGA-HU-A4GQ	2	1	3	71
TCGA-HU-A4GT	3	0	2	71
TCGA-HU-A4GU	3	1	2	73
TCGA-HU-A4GX	3	0	3	70
TCGA-HU-A4GY	3	0	3	76
TCGA-HU-A4H0	3	1	3	72
TCGA-HU-A4H2	2	0	3	58
TCGA-HU-A4H3	3	0	3	56
TCGA-HU-A4H4	3	0	2	53
TCGA-HU-A4H5		1	1	71
TCGA-HU-A4H6	2	0	3	72
TCGA-HU-A4H8	2	1	1	77
TCGA-HU-A4HB	3	1	2	68
TCGA-HU-A4HD	2	1	3	73
TCGA-IN-7806	3	1	2	50
TCGA-IN-7808	3	1		59
TCGA-IN-8462	2	1	2	80
TCGA-IN-8663	3	1	2	68
TCGA-IN-A6RI	2	1	1	45
TCGA-IN-A6RJ	3	1	1	64
TCGA-IN-A6RL	2	1		84
TCGA-IN-A6RN	2	0	2	72
TCGA-IN-A6RO	2	1	1	70
TCGA-IN-A6RR	3	1		84
TCGA-IN-A6RS	2	1	1	76
TCGA-IN-A7NR	3	0	4	64
TCGA-IN-A7NT	3	0	2	73
TCGA-IN-A7NU	3	1	3	69
TCGA-IN-AB1V	2	1	1	63
TCGA-IN-AB1X	3	0	2	78
TCGA-IP-7968	2	1	3	74
TCGA-KB-A6F7	3	0	1	54
TCGA-KB-A93G	1	1	1	68
TCGA-KB-A93H	1	0	2	79
TCGA-KB-A93J	3	1	2	78
TCGA-MX-A5UG	3	1	3	78
TCGA-MX-A5UJ	3	0	3	86
TCGA-MX-A663	3	1	2	66
TCGA-MX-A666	2	1	2	61
TCGA-R5-A7O7	2	1	4	51
TCGA-R5-A7ZE	2	0	3	66
TCGA-R5-A7ZF	2	0	4	65
TCGA-R5-A7ZI	3	0	4	44
TCGA-R5-A7ZR	2	0	3	70
TCGA-R5-A805	3	1	3	71
TCGA-RD-A7BS	3	1	3	46
TCGA-RD-A7BT	3	1	4	66
TCGA-RD-A7BW	3	0	1	68
TCGA-RD-A7C1	3	1	1	82
TCGA-RD-A8MV	3	1	3	56
TCGA-RD-A8MW	3	1	3	72
TCGA-RD-A8N0	3	0	3	53
TCGA-RD-A8N1	3	1	3	70
TCGA-RD-A8N2	3	0	1	59
TCGA-RD-A8N4	3	0	3	58
TCGA-RD-A8N5	2	1	3	78
TCGA-RD-A8N6	3	0	3	78
TCGA-RD-A8N9	3	0	2	63
TCGA-RD-A8NB	3	0	3	80
TCGA-SW-A7EA		0	1	61
TCGA-SW-A7EB	2	1	3	45
TCGA-VQ-A8DT	3	1	3	43
TCGA-VQ-A8DU	2	1	3	63
TCGA-VQ-A8DV	2	1	1	48
TCGA-VQ-A8DZ	3	1	4	70
TCGA-VQ-A8E0	3	1	3	68
TCGA-VQ-A8E2	2	1	3	57
TCGA-VQ-A8E3	3	1	2	79
TCGA-VQ-A8E7	2	1	4	59
TCGA-VQ-A8P2	2	1	3	68
TCGA-VQ-A8P3	2	1	3	72
TCGA-VQ-A8P5	3	1	2	67
TCGA-VQ-A8P8	2	0	2	72
TCGA-VQ-A8PB	2	0	2	65
TCGA-VQ-A8PC	3	1	3	65
TCGA-VQ-A8PD	2	1	3	69
TCGA-VQ-A8PE	3	1	3	78
TCGA-VQ-A8PF	3	1	3	76
TCGA-VQ-A8PH	2	1	3	62
TCGA-VQ-A8PJ		1	4	53
TCGA-VQ-A8PK	2	1	3	58
TCGA-VQ-A8PM	3	1	4	56
TCGA-VQ-A8PO	3	1	2	74
TCGA-VQ-A8PP	2	1	4	76
TCGA-VQ-A8PQ	2	0	4	50
TCGA-VQ-A8PU	3	0	3	72
TCGA-VQ-A8PX	2	1	1	51
TCGA-VQ-A91A	1	1	3	67
TCGA-VQ-A91D	2	1	3	70
TCGA-VQ-A91E	3	0	3	67
TCGA-VQ-A91K	2	1	3	69
TCGA-VQ-A91N	2	0	4	59
TCGA-VQ-A91Q	3	1	4	61
TCGA-VQ-A91S		1	3	63
TCGA-VQ-A91U	2	1	3	78
TCGA-VQ-A91V	2	1	3	58
TCGA-VQ-A91W	2	1	3	30
TCGA-VQ-A91X	3	1	3	74
TCGA-VQ-A91Y	3	1	3	67
TCGA-VQ-A91Z	2	0	3	67
TCGA-VQ-A922	2	1	4	70
TCGA-VQ-A923	3	1	3	90
TCGA-VQ-A924	2	1	2	69
TCGA-VQ-A925	2	1	3	66
TCGA-VQ-A927	1	1	3	81
TCGA-VQ-A928	2	1	4	49
TCGA-VQ-A92D	2	1	1	67
TCGA-VQ-A94O	2	1	3	74
TCGA-VQ-A94P		1		57
TCGA-VQ-A94R	2	1		63
TCGA-VQ-A94T	3	1	3	73
TCGA-VQ-A94U	3	1	2	70
TCGA-VQ-AA64	2	1	3	68
TCGA-VQ-AA68	2	0	3	52
TCGA-VQ-AA69	2	1	3	35
TCGA-VQ-AA6A	2	1	3	56
TCGA-VQ-AA6B	2	1	3	48
TCGA-VQ-AA6D	2	0	3	52
TCGA-VQ-AA6F	2	1	2	57
TCGA-VQ-AA6G	2	1	2	68
TCGA-VQ-AA6I	3	1	3	68
TCGA-VQ-AA6J	3	1	3	75
TCGA-VQ-AA6K	3	1	3	59
TCGA-ZA-A8F6	2	1	1	71
TCGA-ZQ-A9CR	3	0	3	79
